# Supplementary material for: Steroidal Saponins with Plant Growth Stimulation Effects; Yucca schidigera as a Commercial Source
Source: Plants (Basel). 2022 Dec 5;11(23):3378. doi: 10.3390/plants11233378 (PMC9740418; doi:10.3390/plants11233378)
Supplement: Supplementary file 1 [file plants-11-03378-s001.zip]

Archive with 1 entries (1 files):
- plants-2026689-supplementary.pdf
